# Supplementary material for: Cutibacterium spp. Infections after Instrumented Spine Surgery Have a Good Prognosis Regardless of Rifampin Use: A Cross-Sectional Study
Source: Antibiotics (Basel). 2023 Mar 4;12(3):518. doi: 10.3390/antibiotics12030518 (PMC10044575; doi:10.3390/antibiotics12030518)
Supplement: Supplementary file 1 [file antibiotics-12-00518-s001.zip]

Archive with 1 entries (1 files):
- antibiotics-2231750-supplementary.pdf
